# Supplementary material for: Leaf Extract of Perilla frutescens (L.) Britt Promotes Adipocyte Browning via the p38 MAPK Pathway and PI3K-AKT Pathway
Source: Nutrients. 2023 Mar 20;15(6):1487. doi: 10.3390/nu15061487 (PMC10054491; doi:10.3390/nu15061487)
Supplement: Supplementary file 1 [file nutrients-15-01487-s001.zip]

Archive with 1 entries (1 files):
- Supplemental  Table S1.pdf
